# Supplementary material for: Morbidity and Mortality of Eastern Barn Owls (Tyto javanica) Admitted to a Southeast Queensland Wildlife Hospital
Source: Vet Sci. 2025 Mar 18;12(3):284. doi: 10.3390/vetsci12030284 (PMC11946146; doi:10.3390/vetsci12030284)
Supplement: Supplementary file 1 [file vetsci-12-00284-s001.zip]

Archive with 1 entries (1 files):
- vetsci-3353327-supplementary.pdf
